# Supplementary material for: Developing Bayesian EWMA chart for change detection in the shape parameter of Inverse Gaussian process
Source: PLoS One. 2024 May 6;19(5):e0301259. doi: 10.1371/journal.pone.0301259 (PMC11073744; doi:10.1371/journal.pone.0301259)
Supplement: S1 File — (CSV) [file pone.0301259.s001.csv]

Months	Total IP Index
	Months
	I	II	III	IV	V	VI	VII	VIII	IX	X	XI	XII
1980-01	51.9545	51.9779	51.7565	50.7369	49.49	48.8505	48.4997	48.6554	49.4677	50.0947	50.9311	51.2644
1981-01	50.9453	50.7332	50.9922	50.778	51.0667	51.3355	51.6646	51.6049	51.3527	50.9581	50.3634	49.8181
1982-01	48.7979	49.7942	49.459	49.0072	48.6784	48.5529	48.3859	47.9495	47.8258	47.3656	47.2148	46.8797
1983-01	47.7491	47.4548	47.8516	48.4511	48.7542	49.0496	49.7773	50.3727	51.098	51.4993	51.727	51.9886
1984-02	53.0175	53.2651	53.5145	53.8319	54.1204	54.3133	54.4644	54.53	54.3775	54.3528	54.5344	54.5608
1985-01	54.5342	54.7019	54.7739	54.6662	54.7472	54.7211	54.4381	54.619	54.82	54.6304	54.8176	55.3596
1986-01	55.6511	55.27	54.8828	54.9456	55.0535	54.837	55.1716	55.0792	55.2317	55.4645	55.6854	56.212
1987-01	56.0012	56.7438	56.8235	57.1954	57.5498	57.8603	58.2501	58.6889	58.9137	59.7083	60.0022	60.3336
1988-01	60.3186	60.6209	60.7591	61.1144	60.9952	61.1697	61.1749	61.4851	61.2844	61.5595	61.7128	61.9983
1989-01	62.1789	61.9074	62.0592	62.0424	61.6948	61.6915	61.0978	61.6949	61.4839	61.4105	61.6172	61.9635
1990-01	61.644	62.2108	62.5068	62.3597	62.5474	62.7541	62.6497	62.8761	62.896	62.506	61.7271	61.2939
1991-01	61.0931	60.6522	60.3069	60.4658	61.0671	61.5611	61.723	61.736	62.2464	62.1825	62.0983	61.8108
1992-01	61.4898	61.9299	62.449	62.9312	63.1359	63.1736	63.7408	63.3917	63.5927	64.0282	64.2732	64.3668
1993-01	64.6256	64.929	64.872	65.0611	64.8104	64.9553	65.1198	65.0494	65.3882	65.8702	66.1779	66.5602
1994-01	66.7722	66.8068	67.4832	67.8771	68.1961	68.6526	68.7353	69.1954	69.4017	69.969	70.4367	71.1413
1995-01	71.2762	71.1904	71.2891	71.1623	71.5044	71.743	71.4459	72.38	72.6601	72.5428	72.7178	72.9672
1996-01	72.5866	73.6389	73.5202	74.2664	74.8145	75.3779	75.3754	75.7568	76.2304	76.2193	76.8941	77.3731
1997-01	77.5138	78.4246	78.9266	78.9924	79.4411	79.8048	80.48	81.2862	82.038	82.7657	83.4321	83.7826
1998-01	84.1656	84.3048	84.3416	84.6263	85.1839	84.6809	84.3448	86.0846	85.9945	86.5967	86.5114	86.8608
1999-01	87.2277	87.7266	87.9203	88.1153	88.6554	88.5958	89.1235	89.5116	89.1361	90.2842	90.7631	91.4926
2000-01	91.4251	91.7357	92.0933	92.6838	92.9376	93.0076	92.8458	92.5972	92.9653	92.6418	92.6618	92.3459
2001-01	91.8903	91.2915	91.0526	90.7293	90.2577	89.7677	89.226	89.1326	88.6679	88.3926	87.8774	87.8344
2002-01	88.4665	88.4661	89.1228	89.5532	89.934	90.6769	90.6455	90.5475	90.6381	90.4041	90.8985	90.389
2003-01	91.1355	91.2502	91.0059	90.4281	90.4073	90.5218	90.9896	90.7858	91.3829	91.5005	92.1265	92.1722
2004-01	92.327	92.8873	92.5325	92.9096	93.5838	92.8621	93.5511	93.6328	93.7418	94.5671	94.8	95.5426
2005-01	95.8831	96.5616	96.4371	96.628	96.7306	97.1488	96.8383	97.1603	95.2729	96.4383	97.4951	97.9788
2006-01	98.1305	98.1779	98.3898	98.6769	98.7052	99.0427	98.9804	99.4106	99.2207	99.1253	99.0969	100.1122
2007-01	99.7571	100.7275	100.9023	101.5874	101.6299	101.6482	101.4925	101.6874	101.9398	101.6345	102.2068	102.2604
2008-01	102.14	101.7671	101.4355	100.7424	100.132	99.8651	99.4214	97.8448	93.559	94.4956	93.2689	90.628
2009-01	88.3811	87.8412	86.4794	85.7883	84.9516	84.6928	85.7044	86.6617	87.4033	87.6035	87.9559	88.2468
2010-01	89.1911	89.4972	90.1419	90.4591	91.702	91.8997	92.2522	92.5899	92.8564	92.6037	92.6773	93.5851
2011-01	93.3944	92.993	93.982	93.6525	93.7775	94.0467	94.4931	95.0969	95.0281	95.6924	95.6913	96.1938
2012-01	96.779	97.0959	96.5919	97.2942	97.4853	97.4959	97.6922	97.3061	97.2383	97.5425	97.934	98.1984
2013-01	98.2029	98.6733	99.0788	98.9658	99.0567	99.2424	98.9258	99.5059	100.0391	99.9203	100.1661	100.3777
2014-01	99.999	100.7583	101.7767	101.8425	102.2594	102.5986	102.8163	102.6562	102.9776	102.9892	103.6402	103.6345
2015-01	102.8239	102.1513	101.824	101.244	100.783	100.4781	101.1052	100.9442	100.6507	100.1871	99.4382	98.939
2016-01	99.4558	98.9136	98.1907	98.4669	98.2518	98.7275	98.836	98.7554	98.6596	98.7322	98.3452	99.0314
2017-01	98.7987	98.4322	99.0663	100.0082	100.1286	100.3233	100.0947	99.6642	99.7686	100.9981	101.2597	101.4573
2018-01	101.3939	101.7656	102.2441	103.3468	102.3911	103.1924	103.3334	104.0807	104.1181	103.9397	104.0007	103.9946
2019-01	103.373	102.8292	102.8286	102.2481	102.4192	102.4893	102.0236	102.7754	102.5315	101.6022	102.148	101.884
2020-01	101.3768	101.633	97.6672	84.5979	85.9732	91.5625	95.0144	95.8881	95.8444	96.4292	96.8564	97.9754
2021-01	98.7836	95.3744	98.1351	98.2886	99.1508	99.5096	100.1231	100.1255	99.0614	100.3045	101.1971	100.886
2022-01	101.0227	101.6766	102.478	102.7953	102.7769	102.6863	103.1328	103.2344	103.5283	103.3696	103.0258	101.6086
